# Supplementary material for: Remdesivir therapy in patients with COVID-19: A systematic review and meta-analysis of randomized controlled trials
Source: Ann Med Surg (Lond). 2021 Jan 6;62:43–8. doi: 10.1016/j.amsu.2020.12.051 (PMC7806502; doi:10.1016/j.amsu.2020.12.051)
Supplement: Multimedia component 1 [file mmc1.xlsx]

## Sheet: Controlled clinical trials
Author	Study Type	Link	SECTION 1 – INTERNAL VALIDITY										SECTION 2: OVERALL ASSESSMENT OF THE STUDY
			The study addresses an appropriate and clearly focused question.	The assignment of subjects to treatment groups is randomised.	An adequate concealment method is used.	The design keeps subjects and investigators ‘blind’ about treatment allocation.	The treatment and control groups are similar at the start of the trial.	The only difference between groups is the treatment under investigation.	All relevant outcomes are measured in a standard, valid and reliable way.	What percentage of the individuals or clusters recruited into each treatment arm of the study dropped out before the study was completed?	All the subjects are analysed in the groups to which they were allocated (often referred to as intention to treat analysis).	Where the study is carried out at more than one site, results are comparable for all sites.	How well was the study done to minimise bias?	If coded as +, or - what is the likely direction in which bias might affect the study results?	Taking into account clinical considerations, your evaluation of the methodology used, and the statistical power of the study, are you certain that the overall effect is due to the study intervention?	Are the results of this study directly applicable to the patient group targeted by this guideline?	Summarise the authors’ conclusions. Add any comments on your own assessment of the study, and the extent to which it answers your question and mention any areas of uncertainty raised above	Level of evidence
Beigel	RCT	https://www.nejm.org/doi/10.1056/NEJMoa2007764	Well covered (Yes)	Well covered (Yes)	Well covered (Yes)	Adequately addressed	Well covered (Yes)	Well covered (Yes)	Well covered (Yes)	Remdesivir: 1.66%, Control: 0.96%	Well covered (Yes)	Well covered (Yes)	High quality (++)	NA	Yes	Yes	Recommends remdesivir. Remdesivir was superior to placebo in shortening time to recovery and time to clinical improvement.	1++
Wang	RCT	https://www.thelancet.com/pdfs/journals/lancet/PIIS0140-6736(20)31022-9.pdf	Well covered (Yes)	Well covered (Yes)	Well covered (Yes)	Well covered (Yes)	Well covered (Yes)	Well covered (Yes)	Well covered (Yes)	Remdesivir: 5.06%, Control: 3.80%	Well covered (Yes)	Not addressed (no)	High quality (++)	NA	Yes	Yes	Results inconclusive. Remdesivir was not associated with significant clinical benefits.	1++
Spinner	RCT	https://pubmed.ncbi.nlm.nih.gov/32821939/	Well covered (Yes)	Well covered (Yes)	NA	NA	Well covered (Yes)	Well covered (Yes)	Well covered (Yes)	Remdesivir: 2.07%, Control: 0%	Well covered (Yes)	Not addressed (no)	Acceptable (+)	Neither overestimates or underestimates the effect of remdesivir	Yes	Yes	Recommends remdesivir. Remdesivir was associated with significantly better clinical status compared to standard of care treatment.	1+
